# Supplementary material for: Impact of NPSR1 gene variation on the neural correlates of phasic and sustained fear in spider phobia—an imaging genetics and independent replication approach
Source: Soc Cogn Affect Neurosci. 2024 Aug 21;19(1):nsae054. doi: 10.1093/scan/nsae054 (PMC11412251; doi:10.1093/scan/nsae054)
Supplement: nsae054_Supp [file nsae054_supp.zip]

Archive with 1 entries (1 files):
- scan-23-253-File006.docx
